# Supplementary material for: Extended-Spectrum β-Lactamases (ESBL) Producing Bacteria in Animals
Source: Antibiotics (Basel). 2023 Mar 28;12(4):661. doi: 10.3390/antibiotics12040661 (PMC10135299; doi:10.3390/antibiotics12040661)
Supplement: Supplementary file 1 [file antibiotics-12-00661-s001.zip]

Archive with 1 entries (1 files):
- antibiotics-2275129-supplementary.pdf
